# Supplementary material for: New Sulfenate Sources for Double Pallado-Catalyzed Cross-Coupling Reaction: Application in Symmetrical Biarylsulfoxide Synthesis, and Evidence of TADF Properties
Source: Molecules. 2024 Oct 11;29(20):4809. doi: 10.3390/molecules29204809 (PMC11509984; doi:10.3390/molecules29204809)
Supplement: Supplementary file 1 [file molecules-29-04809-s001.zip]

Archive with 1 entries (1 files):
- molecules-3229392-supplementary.pdf
